# Supplementary material for: Synthesis and Investigation of Electro-Optical Properties of H-Shape Dibenzofulvene Derivatives
Source: Molecules. 2022 Feb 6;27(3):1091. doi: 10.3390/molecules27031091 (PMC8838082; doi:10.3390/molecules27031091)
Supplement: Supplementary file 1 [file molecules-27-01091-s001.zip]

Archive with 1 entries (1 files):
- molecules-1553705-supplementary.pdf
